# Supplementary material for: Hypothemicin, a fungal natural product, identifies therapeutic targets in Trypanosoma brucei
Source: eLife. 2013 Jul 9;2:e00712. doi: 10.7554/eLife.00712 (PMC3707081; doi:10.7554/eLife.00712)
Supplement: Supplementary file 1. — (A) Mass Spectrometry Results. (B) Summary of RNAi results. (C) Primers used in this study. DOI: http://dx.doi.org/10.7554/eLife.00712.008 [file elife00712s001.xlsx]

## Sheet: A
	Supplementary File 1A: Mass Spectrometry Results
										iTRAQ quantitation (relative to DMSO control ± SD)
	Protein ID	Acc. #	Protein Name or Family	MW (kDa)		Unique peptides from iTRAQ	Spectra used for Quantitation	20 nM Hyp	SD (20 nM)	200 nM Hyp	SD (200 nM)	1 µM Hyp	SD (1 µM)		Unique peptides from in-gel Digest
	Tb927.10.13780	71749044	TbGSK3short	40.3		14	18	0.779263	0.200269	0.332795	0.0845669	0.0206782	0.0329819		23
	Tb927.11.12410 Tb927.11.12420	74025474 74025476	TbCLK1 TbCLK2	53.1 54.9		4	3	0.485967	0.0787349	0.164063	0.0531091	0.114938	0.105593
	Tb927.10.16030	71749466	TbMAPK2	41.8		2	2	0.901068	0.307962	0.152167	0.104498	0.0400464	0.0652774		4
	Tb927.10.12040	71748710	MAPK	47.3		10	8	0.852519	0.182489	0.70052	0.142761	0.33468	0.084135
	Tb927.8.3770	72392815	MAPK	46.9		8	7	1.14751	0.44567	0.853659	0.0950641	0.498659	0.0819221		2
	Tb927.10.3900	71747166	CAMKL	83.1		3	1	0.814821		1.00602		1.06166
	Tb927.9.12880	71745786	STE20	75.6		2	1	0.865616		1.24537		0.533689
	Tb927.10.3230	71747040	MAPK	42.2		2	0								1
	Tb927.11.16790	74026340	TbECK1	72.1		1	0
	Tb927.6.4220	72390491	TbMAPK5	43.6		-	-								3
	Tb927.10.12710	71748842	heat shock protein	90.8		32	23	1.01523	0.188949	1.17728	0.199249	0.969416	0.262998		1
	Tb927.1.2390	115504281	beta tubulin	49.7046		30	33	1.11753	0.38023	1.25184	0.490414	1.01787	0.402962		9
	Tb927.3.4720	72387279	dynamin, putative	73.3228		21	18	1.09979	0.318383	1.02757	0.305489	0.757946	0.290449
	Tb927.1.2400	115504283	alpha tubulin	49.7877		17	18	1.10446	0.212082	1.20725	0.2963	1.13672	0.304649		7
	Tb927.10.2110	71746820	elongation factor 1-alpha	49.1062		16	27	1.14898	0.30809	1.11683	0.351698	1.21966	0.326256
	Tb927.10.14890	71749256	C-terminal kinesin KIFC1	90.7735		14	10	1.06238	0.215957	1.13682	0.274024	1.31171	0.360987
	Tb927.9.12570	71745736	glycerolkinase	56.1963		10	5	1.11416	0.242683	0.948421	0.16577	1.15901	0.297297
	Tb927.8.7100	72393479	acetyl-CoA carboxylase	242.917		10	4	1.23371	0.313609	1.06069	0.268779	1.27333	0.247652
	Tb927.6.4280	72390503	glyceraldehyde 3-phosphate dehydrogenase	39.038		9	7	0.999956	0.193974	0.976386	0.215058	1.04646	0.252936		2
	Tb927.11.100	71754383	variant surface glycoprotein	51.042		9	3	0.95205	0.139727	0.84218	0.0329277	1.13255	0.183236		1
	Tb927.11.11330	74025264	heat shock protein 70	75.3673		9	7	0.955256	0.14025	0.994195	0.194953	1.13616	0.204518
	Tb927.10.14140	71749110	pyruvate kinase	54.4522		8	4	1.05501	0.0493363	1.02109	0.0475512	1.01375	0.0749874
	Tb927.10.4570	71747296	elongation factor 2	94.3354		7	4	0.866406	0.323653	0.939922	0.1595	0.987098	0.199951
	Tb927.3.1120	72386563	GTP-binding nuclear protein	24.4061		5	4	0.966186	0.116747	0.934737	0.0345217	0.985132	0.113843
	Tb927.10.2890	71746974	enolase	46.5927		5	3	1.22643	0.203119	1.16111	0.184367	1.11551	0.209205
	Tb927.10.2010	71746802	hexokinase	51.3536		5	3	0.801787	0.0593077	0.811088	0.0170204	0.756093	0.0105137
	Tb927.7.4770	72391612	peptidyl-prolyl cis-trans isomerase	18.5902		5	2	0.986827	0.366794	0.574755	0.0914915	0.721076	0.114433
	Tb927.9.6290	71744742	arginine kinase	40.115		5	3	1.03277	0.242571	0.935287	0.0991202	0.928478	0.117613
	Tb927.2.450	84043386	retrotransposon hot spot	97.9994		5	1	5.09784		0.877419		1.37147
	Tb927.10.5620	71747502	fructose-bisphosphate aldolase	41.0716		4	3	0.864221	0.187421	0.883741	0.245701	0.902808	0.222622		5
	Tb927.11.9590	71756217	S-adenosylhomocysteine hydrolase	48.4481		4	0
	Tb927.11.16280	72388980	60S ribosomal protein L2	28.3142		4	3	0.949193	0.122313	0.957184	0.0845872	0.831059	0.279694
	Tb927.11.16130	74026208	nucleoside diphosphate kinase	16.7854		3	1	0.873253		0.749671		0.907352
	Tb927.11.3600	71755051	40s ribosomal protein S4	30.6443		3	2	0.872874	0.471301	1.35896	0.360942	0.618987	0.537873
	Tb927.9.8880	71745150	actin A	41.8962		3	3	1.12973	0.108159	1.24165	0.0980409	1.32956	0.136776
	Tb927.10.6400	71747654	heat shock protein 60	59.5298		3	1	0.675203		0.860094		0.735528
	Tb927.6.3800	72390395	heat shock 70 kDa protein, precursor	71.4757		3	3	0.896617	0.119443	0.831255	0.169003	1.00673	0.277049
	Tb927.9.11270	71745542	t-complex protein 1, eta subunit	61.4722		3	1	1.01493		0.787649		1.00192
	Tb927.10.10980	71748504	unnamed protein	80.7162		3	2	1.48595	0.717755	1.17125	0.197416	1.26566	0.814427
	Tb927.10.14710	71749200	40S ribosomal protein S2	28.6423		3	4	1.21063	0.371118	1.49364	0.569036	0.756124	0.659239
	Tb927.11.6300	71755579	40S ribosomal protein S5	21.386		3	2	1.18212	0.394854	1.01485	0.056943	1.04776	0.00495387
	Tb927.11.13090	74025600	elongation factor 1 gamma	46.3041		3	2	1.16352	0.294872	0.874468	0.0379496	1.09257	0.0470756
	Tb927.4.1790	72387810	ribosomal protein L3	54.422		3	0
	Tb927.10.1090	71746622	40S ribosomal protein S23	15.9287		3	1	1.70862		1.63652		2.08303
	Tb927.4.1300	72387712	hypothetical protein	42.0154		2	2	1.30393	0.059434	1.12944	0.197905	1.24093	0.0436878		1
	Tb927.11.11370	74025270	activated protein kinase C receptor	34.6902		2	0
	Tb927.11.7510	71755837	glucose-regulated protein 78	71.4358		2	1	1.42284		1.29821		0.785649
	Tb927.10.8440	71748046	hexose transporter	56.4611		2	1	1.07473		0.928418		1.28106
	Tb927.11.17000	74026380	hypothetical protein	110.121		2	0
	Tb927.10.560	71746518	40S ribosomal proteins S11	20.0875		2	0
	Tb927.10.8940	71748126	hypothetical protein	45.3993		2	0
	Tb927.11.900	71754537	isocitrate dehydrogenase	46.7712		2	0
	Tb927.10.15120	71749292	40S ribosomal protein S13	17.3096		2	2	0.921669	0.111707	1.10315	0.4192	0.652603	0.0376853
	Tb927.9.11410	71745554	60S ribosomal protein L23	14.9628		2	0
	Tb927.9.5840	71744678	tryparedoxin peroxidase	22.4249		2	2	0.778877	0.14379	0.890984	0.144263	0.950771	0.199963
	Tb927.11.6140	71755547	40S ribosomal protein S15a	14.6454		2	2	1.418	0.325263	1.62945	0.458659	1.15354	0.0475289
	Tb927.6.3650	72390377	ADP-ribosylation factor	20.0719		2	1	0.920796		0.696891		0.736361
	Tb927.8.8330	72393711	calpain	98.4584		2	0
	Tb927.4.1860	72387824	ribosomal protein S19	18.8465		2	0
	Tb927.10.14580	71749196	60S ribosomal protein L17	19.1057		2	0
	Tb927.8.3150	72392691	t-complex protein 1 gamma subunit	60.8178		2	0
	Tb927.6.2300	72390113	adenosine kinase	37.9087		1	1	1.10637		1.01598		0.883874			3
	Tb927.10.2890	71746974	enolase	40.0802											2
	Tb927.11.3030	71754941	phosphoribosylpyrophosphate synthetase	49.2436											1
	Tb11.0390	72390641	40S ribosomal protein S14	15.513		1	1	0.669449		0.606734		0.742633
	Tb927.10.6670	71747708	dynein light chain	14.101		1	0
	Tb927.9.2470	71744100	hypothetical protein	85.9148		1	1	1.21895		1.2344		1.37331
	Tb927.11.880	71754533	cyclophilin a	18.7173		1	0
	Tb927.11.680	71754491	ribosomal protein L21E (60S)	18.0023		1	2	0.784521	0.216551	1.55214	0.309587	0.553664	0.00338063
	Tb927.9.10230	71745370	hypothetical protein	18.769		1	0
	Tb927.9.6070	71744718	40S ribosomal protein S3	30.4017		1	1	0.705707		0.725421		0.773607
	Tb927.7.3440	72391346	I/6 protein	27.7648		1	0
	Tb927.10.3940	71747174	40S ribosomal protein S3a	29.4224		1	2	0.951923	0.183773	1.00012	0.180644	1.01278	0.236116
	Tb927.7.6470	72391952	O-sialoglycoprotein endopeptidase	40.2157		1	1	1.24558		1.62908		1.22604
	Tb927.10.10360	71748404	microtubule associated protein	16.8099		1	0
	Tb927.9.15150	71746208	60S ribosomal protein L5	34.6363		1	1	0.774986		0.782002		0.552815
	Tb927.8.6160	72393289	40S ribosomal protein S8	24.9374		1	1	0.77053		1.61842		0.851803
	Tb927.11.12630	74025518	hypothetical protein	57.1217		1	0
	Tb927.10.11390	71748584	60S ribosomal protein L6	21.1851		1	1	1.2339		1.06606		0.979739
	Tb927.3.3760	72387087	tryparedoxin	15.9212		1	0
	Tb927.3.1370	71746964	40S ribosomal protein S25	12.5601		1	1	0.983269		1.29647		1.46604
	Tb927.9.5690	71744668	60S acidic ribosomal protein	11.0906		1	0
	Tb927.10.7340	71747826	40S ribosomal protein S24E	15.6838		1	0
	Tb927.11.5440	71755409	malic enzyme	61.5077		1	0
	Tb927.9.15190	71746212	ribosomal protein L15	26.397		1	0
	Tb927.11.3650	71755063	adenylosuccinate synthetase	66.6757		1	0
	Tb927.3.3270	72386991	ATP-dependent phosphofructokinase	53.5179		1	0
	Tb927.10.5350	71747450	dynein heavy chain	474.71		1	1	1.85788		2.81635		4.15951
	Tb927.5.750	72388908	hypothetical protein	24.8372		1	0
	Tb927.10.8230	71748004	protein disulfide isomerase	55.5806		1	0
	Tb927.9.8420	71745040	QM-like protein	24.7364		1	0
	Tb927.4.5200	72388488	nucleoporin (NUP54/57)	62.4767		1	0
	Tb927.6.560	72389769	cathepsin B-like cysteine protease	37.2241		1	0
	Tb927.8.2540	72392573	3-ketoacyl-CoA thiolase	46.2451		1	0
	Tb927.11.10640	74025124	DNA-(apurinic or apyrimidinic site) lyase	63.7627		1	0
	Tb927.11.6870	71755691	14-3-3 protein II	29.1966		1	0
	Tb927.8.4580	72392977	hypothetical protein	58.0855		1	0
	Tb927.11.3250	71754983	t-complex protein 1, zeta subunit	59.5801		1	0
	Tb927.10.4780	71747340	GPI inositol deacylase precursor	61.432		1	0
	Tb927.9.11840	71745620	hypothetical protein	22.4031		1	1	1.10938		1.05416		0.810153
	Tb927.11.6200	71755555	60S ribosomal protein L28	16.861		1	1	3.97314		2.2476		3.19872
	Tb927.7.180	72390696	hypothetical protein	49.8125		1	0
	Tb927.11.11250	74025248	cytosolic malate dehydrogenase	35.2097		1	0
	Tb927.6.4560	72390557	hypothetical protein	47.1934		1	1	0.931641		0.935818		1.26508
	Tb927.9.13680	71745946	ADP-ribosylation factor 1	20.3438		1	1	0.899445		0.477009		0.844987
	Tb927.11.6500	71755619	40S ribosomal protein S21	21.274		1	0
	Tb927.11.1210	71754595	hypothetical protein	64.7916		1	1	0.698552		0.838627		0.788292
	Tb927.11.8970	71756095	ribose 5-phosphate isomerase	16.9575		1	1	1.266		0.64184		0.817795
	Tb927.10.1690	71746740	nucleotide binding protein	33.2847		1	0
	Tb927.11.10120	74025020	hypothetical protein	99.3962		1	1	1.1644		1.00944		1.27251
	Tb927.10.5810	71747540	hypothetical protein	48.2582		1	0
	Tb927.9.4640	71744488	eukaryotic initiation factor 4a	45.362		1	0
	Tb927.6.2520	72390157	hypothetical protein	90.9698		1	1	1.63188		2.05489		3.61877
	Tb927.11.14100	74025800	RNA-binding protein	54.7081		1	0
	Tb927.8.7120	72393483	farnesyltransferase	51.4786		1	1	1.08093		1.69326		0.501916
	Tb927.5.2330	72389224	hypothetical protein	484.914		1	1	1.04122		1.16048		0.933787
	Tb927.8.1110	71747500	unnamed protein product	22.0518		1	0
	Tb927.9.13330	71745858	hypothetical protein	125.275		1	0
	Tb927.7.7250	72392102	hypothetical protein	142.401		1	0
	Tb927.10.13180	71748928	hypothetical protein	136.67		1	0
	Tb927.8.2210	72392507	pteridine reductase	28.4707		1	0

## Sheet: B
	Supplementary File 1B: Summary of RNAi results
	Protein ID	Acc. #	Name	Kinase Group/Family	RNAi lethal	Knockdown (% ± SD)	Pubmed ID
	Tb927.10.13780	71749044	TbGSK3short	CMGC/GSK	Y	74 ± 2.0	18644955
	Tb927.10.16030	71749466	TbMAPK2	CMGC/MAPK	N	75 ± 0.7	12429824
	Tb927.11.12410	74025474	TbCLK1	CMGC/CLK	Y	78 ± 1.2
	Tb927.11.12420	74025476	TbCLK2	CMGC/CLK	N	76 ± 1.6
	Tb927.10.12040	71748710	TbMAPK11	CMGC/MAPK	N	70 ± 1.8
	Tb927.8.3770	72392815	TbMPK10	CMGC/MAPK	N	72 ± 4.0
	Tb927.10.3900	71747166		CMGC/CAMKL	N	58 ± 1.7
	Tb927.9.12880	71745786		STE/STE20	N	55 ± 2.0
	Tb927.7.2420	72391142	TbGSK3long	CMGC/GSK	N	65 ± 2.0	18644955
	Tb927.6.4220	72390491	TbMAPK5	CMGC/MAPK	N	63 ± 3.6	16835456
	Tb927.6.1780	72390009	TbMAPK12	CMGC/MAPK	N	68 ± 4.0	17368580
	Tb927.10.3230	71747040		CMGC/MAPK	N	69 ± 2.3
	Tb927.2.4510	84043702	TbCRK9	CMGC/CDK	N	61 ± 3.1
	Tb927.11.16790	74026340	TbECK1	CMGC/CDKL	N	79 ± 3.1	15387824
	Tb927.11.8170	71755953	TbMPK8	CMGC/CDKL	N	70 ± 5.0
	Tb927.2.4200	84043666		CMGC/CLK	N	80 ± 4.2
	Tb927.2.1820	84043450		CMGC/CAMKL	N	71 ± 5.1
	Tb927.2.5230	84043810		CAMK	N	70 ± 1.4
	Tb927.10.14300	71749142		STE/STE11	N	61 ± 6.2
	Tb927.10.15880	71749438		Other	N	62 ± 4.1
	Tb927.11.14500	74025880		Other	N	68 ± 2.0

## Sheet: C
	Supplementary File 1C: Primers used in this study (All primers are listed as 5’ to 3’).
	Gene ID	Purpose	Forward	Reverse
	Tb927.11.12410 (TbCLK1)	RNAi	AAGCTTGTCTCCAGCAATACCCCTCA	CTCGAGATACTCTTTCCGCTTCCGGT
		qPCR	ATGGATAGCATAAGCTCTGG	TTTGTTGCGGCCGTCGTCAG
		recombinant expression	CACCATGGATAGCATAAGCTCTGGTCTAAC	TTACATGACAGGTGTTGGGGGGAGTTTAGA
		endogenous expression	CTGGTACCGATAGCATAAGCTCTGGTCTAAC	GACTCGAGCATGACAGGTGTTGGGGGGAG
	Tb927.10.13780 (TbGSK3short)	RNAi	AAAAGCTTTACTTATACACAGTCGGTGGGG	CAACTCGAGGCAGCTCATTGAAAAAGGGAT
		qPCR	GCTTCCTCTCTCACTGATTGA	ACTCTCGGTTTTTGAAGCGCG
		recombinant expression	CACCATGTCGCTCAACCTTACCGATGCTGC	TTACTTCTTCAGCAGATACTCCCGCTGCGC
		endogenous expression	GGTACCTCGCTCAACCTTACCGATGCT	CTCGAGCTTCTTCAGCAGATACTCCCG
	Tb927.11.12420 (TbCLK2)	RNAi	AAGCTTTAACTCATCCACCATTGCCA	CTCGAGCTTTCCCGAATGTACCCTCA
		qPCR	ACCGGAAGCGGAAAGAGTAT	AAATGGCGATGATTGAAAGG
	Tb927.10.14300	RNAi	CCCCAAGCTTAACCAGCTAATATCCTTGTG	AAACTCGAGCAGCTCAGTTTGCTGAGAAAC
		qPCR	TCGAGCATAACCTGTGAACAT	TGCTGCTGTTATCGTCATCGT
	Tb927.10.3900	RNAi	AACCAAGCTTTTGCACCTCATTCAGATGGG	AAAAAACTCGAGTTCACCACGGTTTCCCAC
		qPCR	GAGGATTTATTCGTTGTTGGC	CTTCATCGCAAAACACTCTCC
	Tb927.6.1780	RNAi	CCCCAAGATTTTGAGATTCCTGAAACATCC	AACTCGAGCAGTTAAGTACGCCTGTTTCAG
		qPCR	TTCTGTGTGTATCTGTGTTGT	GTTTCCGTGTCAATGGCACTA
	Tb927.10.12040	RNAi	AAAAAGCTTCCTGAAGCAAGTGCTCCGAAC	AACCTCGAGCTGTACATCGGATTCCTCGTA
		qPCR	TTGGTGTTCCATCCAGACAA	GTTGTTGTGGCCTAGGTGCT
	Tb927.7.2420	RNAi	AAGCTTCATCTGAGCGGGAACTCTTC	CTCGAGCAGCCACGGTGGTAAAATCT
		qPCR	AACTGGCGTCGTGAAGCTAT	GAAGCTCCGCTAGGACACAC
	Tb927.2.1820	RNAi	AAGCTTCGGCTCGGCTATACTTTCAG	CTCGAGAAGATCCGTTTGAAACCACG
		qPCR	GGTTGGACGAGGAATGAAGA	CTTCTCCGGATCGACAACAT
	Tb927.10.15880	RNAi	AAGCTTGTCGCTGTGGTACATTCCCT	CTCGAGCGCGGTACGGTAAATGATCT
		qPCR	GGGCCGCAATCACCGTTCCA	GCAACGCCCCTCCTGTCCAC
	Tb927.11.14500	RNAi	AAGCTTCGGCATTTCCTACAGTGGTT	CTCGAGCACGAGGCATTTAGAGCACA
		qPCR	CCATGGCGACCGTCCGTGTT	ACCTCTGCTCCCGTGTCGCT
	Tb927.8.3770	RNAi	AAGCTTGTTTTCTCAGCAGTGGGAGC	CTCGAGTTTGGATCCTGCGTATCCTC
		qPCR	GTACCGACCTGGCACAAGTT	TTTGGATCCTGCGTATCCTC
	Tb927.2.5230	RNAi	AAGCTTCATCGCGACATTAAAGCAGA	CTCGAGGCAGAAGGCCTGTTACTTGC
		qPCR	CGCCGTCCACGGTGTCTACG	CGTGGAGGTGCGCAAGTGCT
	Tb927.9.12880	RNAi	AAGCTTCAAGATGGGCGGTTTACTGT	CTCGAGTTTGTCAGCGTTGAATCTGC
		qPCR	GAATGGAACCGTCCGCCATAT	GGTAATGTCTTCGGTAACCTC
	Tb927.2.4510	RNAi	AAGCTTTTATTTACCATCGCAAGGGG	CTCGAGATCGCAAAATGCGGTTCAATAGGT
		qPCR	GCAAACGGTTCTTCTTCGAG	GTTGTACCCGTTGCTGGTTT
	Tb927.11.16790	RNAi	AAACAAGCTTGTTGCAACTCGCTGGTATCG	AAACTCGAGACGCCCATCGTGGTATTCTTA
		qPCR	GAGAACAACTTCCGCGCTAC	CGGTTGTTTCCGCATCTAAT
	Tb927.11.8170	RNAi	AGGGAAGCTTTTGTGTACCAAGGAAGGGTA	TTTTCTCGAGTGGCAACGATACACCGGGTA
		qPCR	GCTAGTTCTACTGCTTTCCTC	CCCGAAGCTCCCGTAGTATAA
	Tb927.2.4200	RNAi	AAAAATTAAAAAGCTTGCCACGCCGCGTGC	AAACTCGAGACGCACTCCTTTTCCTTTGTG
		qPCR	CACCATGAAGGGAAAGGAGA	AATACGCCTCCCCAGAGAGT
	Tb927.10.16030	RNAi	ACCAAGCTTCTTACATCGCTACATCACACC	CCACTCGAGCTTAGCAAAATACGCATGTTC
		qPCR	CATTTGAAGTTGGCCGTTCT	CGTACGAGGTTGGTGTGATG
	Tb927.10.3230	RNAi	CTTTTAAGCTTATCCGTCCCGCTCAATGAG	AAACTCGAGGCGAAACTGATCAAACCATGG
		qPCR	TCCACGTAACATCCTCGTCA	TGACGTCTGAGCACCAACTC
	Tb927.6.4220	RNAi	CCCCAAGCTTATTTGGCGCGAAATCGTTAT	AACCCTCGAGTGTGACTAAATCAATCCCCT
		qPCR	GTTAGAGTGAGGCGAGGTGTG	ACGGAAATTGGTATTATCGAA
	Tb927.6.4300 (GAPDH)	qPCR	AGATTGATGTCGTTGCTGTTGTG	ATGGCTTGCTCTTCGTAGTCG
